# Supplementary material for: Visible-Light-Active Black TiO2 Nanoparticles with Efficient Photocatalytic Performance for Degradation of Pharmaceuticals
Source: Nanomaterials (Basel). 2022 Jul 26;12(15):2563. doi: 10.3390/nano12152563 (PMC9330099; doi:10.3390/nano12152563)
Supplement: Supplementary file 1 [file nanomaterials-12-02563-s001.zip]

Archive with 1 entries (1 files):
- nanomaterials-1844454-supplementary.pdf
